# Supplementary material for: Effect of Constant Temperatures on Culicoides sonorensis Midge Physiology and Vesicular Stomatitis Virus Infection
Source: Insects. 2022 Apr 9;13(4):372. doi: 10.3390/insects13040372 (PMC9024736; doi:10.3390/insects13040372)
Supplement: Supplementary file 1 [file insects-13-00372-s001.zip]

Archive with 1 entries (1 files):
- insects-1644477-supplementary.pdf
